# Supplementary material for: Molecular Recognition of Surface Trans-Sialidases in Extracellular Vesicles of the Parasite Trypanosoma cruzi Using Atomic Force Microscopy (AFM)
Source: Int J Mol Sci. 2022 Jun 28;23(13):7193. doi: 10.3390/ijms23137193 (PMC9266976; doi:10.3390/ijms23137193)
Supplement: Supplementary file 1 [file ijms-23-07193-s001.zip]

Archive with 1 entries (1 files):
- ijms-1774162-supplementary.pdf
